# Supplementary material for: Role of Furin in Colon Cancer Stem Cells Malignant Phenotype and Expression of LGR5 and NANOG in KRAS and BRAF-Mutated Colon Tumors
Source: Cancers (Basel). 2022 Feb 25;14(5):1195. doi: 10.3390/cancers14051195 (PMC8909039; doi:10.3390/cancers14051195)
Supplement: Supplementary file 1 [file cancers-14-01195-s001.zip]

Archive with 1 entries (1 files):
- cancers-1569752-proofed supplementary 2.pdf
